# Supplementary material for: Dynamic Manugraphy as a Promising Tool to Assess the Outcome of Limited Aponeurectomy in Patients With Dupuytren's Contracture
Source: Front Med (Lausanne). 2021 Jan 12;7:604891. doi: 10.3389/fmed.2020.604891 (PMC7835140; doi:10.3389/fmed.2020.604891)
Supplement: Supplementary Table 1 — Sex, flexion contractures of the operated fingers and grip strength of the anatomical areas as well as total grip strength represented for each patient before surgery as well as 3 and 6 months after limited aponeurectomy. Findings are grouped according to an unchanged, improved and worsened DASH-score, respectively. [file Table_1.XLSX]

## Sheet: Tabelle1
		sex (m/f)	flexion contracture of the operated fingers												grip strength (N)
			before surgery				3 months after surgery				6 months after surgery				before surgery							3 months after surgery							6 months after surgery
			DII	DIII	DIV	DV	DII	DIII	DIV	DV	DII	DIII	DIV	DV	total grip strength	DI	DII	DIII	DIV	DV	palm	total grip strength	DI	DII	DIII	DIV	DV	palm	total grip strength	DI	DII	DIII	DIV	DV	palm
DASH unchanged
P14		m			10°	75°			0°	20°			0°	30°	372	68	46	50	42	20	160	348.4	107.6	44	43.8	33.3	22.7	116.4	429	104	53	60	50	30	142
DASH improved
P03		m			30°	110°			0°	0°			0°	5°	383	140	35	49	32	28	107	340.8	80.5	39.5	40.3	32.6	24.2	131.6	352	108	29	38	28	33	119
P04		m		40°				10°				15°			184	70	30	24	21	12	35	233.7	84.5	28.1	31.8	34.1	14.2	53.8	302	101	32	37	37	22	81
P05		f				40°				10°				30°	204	83	36	25	11	13	52	213.3	57.8	42.4	25.3	19.7	7.3	64.7	248	74	36	32	23	11	75
P06		m			30°				0°				0°		328	76	77	50	29	39	100	306.3	71	52.3	52.6	21.8	24.5	110.8	335	81	59	58	29	21	114
P07		m			110°	45°			25°	25°			5°	25°	532	127	81	63	71	27	168	409.5	97.1	61.1	54.7	44	24.9	132.9	430	116	62	58	45	27	132
P08		f				145°				40°				10°	83	28	25	11	8	0	22	186.6	69.9	37.4	24.1	17.7	9.9	45.3	353	129	46	43	36	17	95
P10		m				55°				5°				5°	473	130	57	67	32	30	170	374.8	99.2	49.2	49.7	28.8	18.3	137.3	573	187	83	62	32	26	190
P16		m				55°				125°				/	297	108	25	36	25	11	97	249.5	110.7	47.6	35.7	17.5	0	43.3	344	104	24	63	36	0	123
P24		f			120°	145°			55°	65°			0°	35°	115	49	37	19	0	0	13	131.7	36.2	23.4	18.9	11.3	10	39.5	202	67	30	27	18	17	53
P30		m	85°	30°	25°	125°	25°	0°	0°	40°	10°	0°	0°	45°	284	86	60	48	21	16	60	253.9	90.2	52.5	35.5	20.5	18.7	57.5	224	77	35	42	21	17	40
P33		m				110°				45°				35°	626	172	116	82	59	43	193	543.6	167.2	89.3	86.1	49	11.6	170.4	529	167	64	92	53	13	165
DASH worsened
P01		f				60°				40°				45°	233	114	54	27	16	13	12	176.3	64.6	23.6	22.5	17	13.3	39.2	237	78	33	38	16	12	67
P02		m				90°				75°				30°	169	51	52	22	6	12	38	228.5	63.7	56.4	35	16.8	18.8	51.1	261	77	32	45	21	23	73
P09		m			45°				65°				95°		700	173	124	68	85	32	231	527.2	171.4	76.1	66.9	41	24.7	155.2	718	222	107	109	61	32	199
P13		m		40°				0°				0°			461	176	40	52	44	28	140	471.4	167.7	23.9	62.1	42.7	21.2	159.2	672	229	54	94	84	37	184
P17		m			120°	105°			60°	70°			65°	80°	362	137	69	45	47	18	61	332.2	119.7	67.7	41.8	30.6	25.2	70.3	390	116	67	56	60	9	96
P26		m				115°								20°	617	210	91	80	55	37	166	380.7	85.1	52.6	57.1	35.6	35.3	128.9	418	102	69	60	36	28	147
P34		m	60°	120°	95°		60°	75°	60°		55°	80°	65°		456	191	72	51	25	16	113	321.1	136.5	66.3	39.3	20.1	10.4	57	362	154	78	47	26	11	54
																																			Garkisch et al, Supplemental Table 1
